# Supplementary material for: ROS/TNF-α Crosstalk Triggers the Expression of IL-8 and MCP-1 in Human Monocytic THP-1 Cells via the NF-κB and ERK1/2 Mediated Signaling
Source: Int J Mol Sci. 2021 Sep 29;22(19):10519. doi: 10.3390/ijms221910519 (PMC8508672; doi:10.3390/ijms221910519)
Supplement: Supplementary file 1 [file ijms-22-10519-s001.zip]

Archive with 1 entries (1 files):
- ijms-1366438-supplementary.pdf
